# Supplementary material for: Phylogenetic analysis of Mycobacterium massiliense strains having recombinant rpoB gene laterally transferred from Mycobacterium abscessus
Source: PLoS One. 2017 Jun 12;12(6):e0179237. doi: 10.1371/journal.pone.0179237 (PMC5467896; doi:10.1371/journal.pone.0179237)
Supplement: S1 Table — (XLSX) [file pone.0179237.s001.xlsx]

## Sheet: Sheet1
S1 Table. Primer sets used for PCR ampilification and sequencing in this study
Genes	Primer	Primer sequence (5' to 3')	Amplicon size (bp)
argH	F	GACGAGGGCGACTTC	629
	R	GTGCGCGAGCAGATGATG
cya	F	GTGAAGCGGGCCAAGAAG	647
	R	AACTGGGAGCCCAGGAGC
erm(41)	F	GACCGGGGCCTTCTTCGTGATC	397 or 673
	R	AGCTTCCCCGCACCGATTCCA
glpK	F	AATCTCACCGGCGGTGTC	609
	R	GGACAGACCCACGATGGC
gnd	F	GTGACGTCGGAGTGGG	634
	R	CTTCGCCTCAGGTCAGCTC
hsp65	F	ATCGCCAAGGAGATCGAGCT	644
	R	AAGGTGCCGCGGATCTTCTT
murC	F	CGGACGAAAGCGACGGCT	607
	R	CCAAAACCCTGCTGAGCC
pta	F	GATCGGGCGTCATGCCCT	720
	R	ACGAGGCACTGCTCTCCC
purH	F	CGGAGGCTTCACCCTGGA	634
	R	CAGGCCACCGCTGATCTG
rpoB (partial)	F	ATCGCCGACGGTCCCTGC	1092
	R	GAACCGCTGGCCACCGAACT
rpoB (full)	1F	AAGGCTGCGCGATAGATACG	748
	1R	CGATGCGGACGCCG
	2F	GACAAGCGCGACACCGT	684
	2R	CAGCGCCGACAGACGAC
	3F	CGTCGTCTGTCGGCGC	684
	3R	CGTCCACGATGGGCTTCT
	4F	CCAGAAGCCCATCGTGGA	933
	4R	CCGCGCCTTGCCG
	5F	AACCGGGACGGCGAG	943
	5R	TGCAGATCCTTCGGTGCC
