# Supplementary material for: Phylogenetic analysis of Mycobacterium massiliense strains having recombinant rpoB gene laterally transferred from Mycobacterium abscessus
Source: PLoS One. 2017 Jun 12;12(6):e0179237. doi: 10.1371/journal.pone.0179237 (PMC5467896; doi:10.1371/journal.pone.0179237)
Supplement: S2 Table — (XLSX) [file pone.0179237.s002.xlsx]

## Sheet: Sheet1
S2 Table. GenBank accession numbers corresponding to obtained sequences in this study
	Strains
Genes	Asan 50375	Asan 52748	Asan 53996	Asan 54142	Asan 56120	Asan 61912
argH	KX906854	KX906855	KX906856	KX906857	KX906858	KX906859
cya	KX906860	KX906861	KX906862	KX906863	KX906864	KX906865
glpK	KX906866	KX906867	KX906868	KX906869	KX906870	KX906871
gnd	KX906872	KX906873	KX906874	KX906875	KX906876	KX906877
murC	KX906878	KX906879	KX906880	KX906881	KX906882	KX906883
pta	KX906884	KX906885	KX906886	KX906887	KX906888	KX906889
purH	KX906890	KX906891	KX906892	KX906893	KX906894	KX906895
hsp65	-	-	-	KX906896	KX906897	KX906898
rpoB (711 bp)	-	-	-	KX906899	KX906900	KX906901
Total rpoB	KX906902	-	-	KX906903	-	-
