# Supplementary material for: Phylogenetic analysis of Mycobacterium massiliense strains having recombinant rpoB gene laterally transferred from Mycobacterium abscessus
Source: PLoS One. 2017 Jun 12;12(6):e0179237. doi: 10.1371/journal.pone.0179237 (PMC5467896; doi:10.1371/journal.pone.0179237)
Supplement: S3 Table — (XLSX) [file pone.0179237.s003.xlsx]

## Sheet: Sheet1
S3 Table. Sequence similarities of hsp65, rpoB, 7 MLST genes and concatenated sequences among M. abscessus complex strains
hsp65 (603 bp)
Strains	Sequence similarities (%)
	Mabs	Mmass	Mbol	50375	50594	52748	53996	54142	56120	61912
Mabs		98.8	98.8	98.8	98.5	98.8	98.8	98.8	98.8	98.8
Mmass			99.3	100	99.7	100	100	100	100	100
Mbol				99.3	99	99.3	99.3	99.3	99.3	99.3
50375					99.7	100	100	100	100	100
50594						99.7	99.7	99.7	99.7	99.7
52748							100	100	100	100
53996								100	100	100
54142									100	100
56120										100
61912
Mabs, M. abscessus ATCC 19977T; Mmass, M. massiliense CCUG 48898; Mbol, M. bolletii CIP 108541T.
rpoB (711 bp)
Strains	Sequence similarities (%)
	Mabs	Mmass	Mbol	50375	50594	52748	53996	54142	56120	61912
Mabs		96.3	95.5	99.3	96.3	99.3	99.3	99.3	99.3	99.3
Mmass			98.5	97	99.7	97	97	97	97	97
Mbol				95.9	98.5	95.9	95.9	95.9	95.9	95.9
50375					96.8	100	100	100	100	100
50594						96.8	96.8	96.8	96.8	96.8
52748							100	100	100	100
53996								100	100	100
54142									100	100
56120										100
61912
Mabs, M. abscessus ATCC 19977T; Mmass, M. massiliense CCUG 48898; Mbol, M. bolletii CIP 108541T.
argH (503 bp)
Strains	Sequence similarities (%)
	Mabs	Mmass	Mbol	50375	50594	52748	53996	54142	56120	61912
Mabs		95.4	96.6	95.4	96.2	95.4	95.4	95.4	95.4	95.4
Mmass			97	100	99	100	100	100	100	100
Mbol				97	98.2	97	97	97	97	97
50375					99	100	100	100	100	100
50594						99	99	99	99	99
52748							100	100	100	100
53996								100	100	100
54142									100	100
56120										100
61912
Mabs, M. abscessus ATCC 19977T; Mmass, M. massiliense CCUG 48898; Mbol, M. bolletii CIP 108541T.
cya (541 bp)
Strains	Sequence similarities (%)
	Mabs	Mmass	Mbol	50375	50594	52748	53996	54142	56120	61912
Mabs		98.2	98.2	98	98.2	98	98	98	98	98
Mmass			97.4	98	100	98	98	98	98	98
Mbol				99.4	97.4	99.4	99.4	99.4	99.4	99.4
50375					98	100	100	100	100	100
50594						98	98	98	98	98
52748							100	100	100	100
53996								100	100	100
54142									100	100
56120										100
61912
Mabs, M. abscessus ATCC 19977T; Mmass, M. massiliense CCUG 48898; Mbol, M. bolletii CIP 108541T.
glpK (563 bp)
Strains	Sequence similarities (%)
	Mabs	Mmass	Mbol	50375	50594	52748	53996	54142	56120	61912
Mabs		98	98.6	98	98	98	98	98	98	98
Mmass			98.9	100	100	100	100	100	100	100
Mbol				98.9	98.9	98.9	98.9	98.9	98.9	98.9
50375					100	100	100	100	100	100
50594						100	100	100	100	100
52748							100	100	100	100
53996								100	100	100
54142									100	100
56120										100
61912
Mabs, M. abscessus ATCC 19977T; Mmass, M. massiliense CCUG 48898; Mbol, M. bolletii CIP 108541T.
gnd (494 bp)
Strains	Sequence similarities (%)
	Mabs	Mmass	Mbol	50375	50594	52748	53996	54142	56120	61912
Mabs		97.6	95.5	99.4	97.8	97.8	97.8	97.8	97.8	97.8
Mmass			96.8	97.8	99.8	99.8	99.8	99.8	99.8	99.8
Mbol				95.7	97	97	97	97	97	97
50375					98	98	98	98	98	98
50594						100	100	100	100	100
52748							100	100	100	100
53996								100	100	100
54142									100	100
56120										100
61912
Mabs, M. abscessus ATCC 19977T; Mmass, M. massiliense CCUG 48898; Mbol, M. bolletii CIP 108541T.
murC (545 bp)
Strains	Sequence similarities (%)
	Mabs	Mmass	Mbol	50375	50594	52748	53996	54142	56120	61912
Mabs		98	96.5	97.8	98	97.8	97.8	97.8	97.8	97.8
Mmass			96.7	99.8	100	99.8	99.8	99.8	99.8	99.8
Mbol				96.5	96.7	96.5	96.5	96.5	96.5	96.5
50375					99.8	100	100	100	100	100
50594						99.8	99.8	99.8	99.8	99.8
52748							100	100	100	100
53996								100	100	100
54142									100	100
56120										100
61912
Mabs, M. abscessus ATCC 19977T; Mmass, M. massiliense CCUG 48898; Mbol, M. bolletii CIP 108541T.
pta (463 bp)
Strains	Sequence similarities (%)
	Mabs	Mmass	Mbol	50375	50594	52748	53996	54142	56120	61912
Mabs		98.3	98.7	98.7	98.3	98.7	98.7	98.7	98.7	98.7
Mmass			98.3	99.6	100	99.6	99.6	99.6	99.6	99.6
Mbol				98.3	98.3	98.3	98.3	98.3	98.3	98.3
50375					99.6	100	100	100	100	100
50594						99.6	99.6	99.6	99.6	99.6
52748							100	100	100	100
53996								100	100	100
54142									100	100
56120										100
61912
Mabs, M. abscessus ATCC 19977T; Mmass, M. massiliense CCUG 48898; Mbol, M. bolletii CIP 108541T.
purH (549 bp)
Strains	Sequence similarities (%)
	Mabs	Mmass	Mbol	50375	50594	52748	53996	54142	56120	61912
Mabs		98.2	98	99.5	97.4	97.6	97.6	97.6	97.6	97.6
Mmass			99.8	98.4	97.4	97.6	97.6	97.6	97.6	97.6
Mbol				98.2	97.3	97.4	97.4	97.4	97.4	97.4
50375					97.6	97.8	97.8	97.8	97.8	97.8
50594						99.1	99.1	99.1	99.1	99.1
52748							100	100	100	100
53996								100	100	100
54142									100	100
56120										100
61912
Mabs, M. abscessus ATCC 19977T; Mmass, M. massiliense CCUG 48898; Mbol, M. bolletii CIP 108541T.
Concatenation (7 MLST genes) (3,658 bp)
Strains	Sequence similarities (%)
	Mabs	Mmass	Mbol	50375	50594	52748	53996	54142	56120	61912
Mabs		97.7	97.5	98.1	97.7	97.6	97.6	97.6	97.6	97.6
Mmass			97.9	99.1	99.5	99.2	99.2	99.2	99.2	99.2
Mbol				97.8	97.7	97.9	97.9	97.9	97.9	97.9
50375					98.9	99.4	99.4	99.4	99.4	99.4
50594						99.3	99.3	99.3	99.3	99.3
52748							100	100	100	100
53996								100	100	100
54142									100	100
56120										100
61912
Mabs, M. abscessus ATCC 19977T; Mmass, M. massiliense CCUG 48898; Mbol, M. bolletii CIP 108541T.
Concatenation (7 MLST + hsp65 genes) (4,261 bp)
Strains	Sequence similarities (%)
	Mabs	Mmass	Mbol	50375	50594	52748	53996	54142	56120	61912
Mabs		97.9	97.7	98.2	97.8	97.8	97.8	97.8	97.8	97.8
Mmass			98.1	99.2	99.5	99.3	99.3	99.3	99.3	99.3
Mbol				98	97.9	98.1	98.1	98.1	98.1	98.1
50375					99	99.5	99.5	99.5	99.5	99.5
50594						99.4	99.4	99.4	99.4	99.4
52748							100	100	100	100
53996								100	100	100
54142									100	100
56120										100
61912
Mabs, M. abscessus ATCC 19977T; Mmass, M. massiliense CCUG 48898; Mbol, M. bolletii CIP 108541T.
Concatenation (7 MLST + hsp65 + rpoB genes) (4,972 bp)
Strains	Sequence similarities (%)
	Mabs	Mmass	Mbol	50375	50594	52748	53996	54142	56120	61912
Mabs		97.7	97.4	98.4	97.6	98	98	98	98	98
Mmass			98.2	98.9	99.5	99	99	99	99	99
Mbol				97.7	98	97.8	97.8	97.8	97.8	97.8
50375					98.7	99.6	99.6	99.6	99.6	99.6
50594						99	99	99	99	99
52748							100	100	100	100
53996								100	100	100
54142									100	100
56120										100
61912
Mabs, M. abscessus ATCC 19977T; Mmass, M. massiliense CCUG 48898; Mbol, M. bolletii CIP 108541T.
